# Supplementary material for: Comparison of Machine Learning Techniques for Mortality Prediction in a Prospective Cohort of Older Adults
Source: Int J Environ Res Public Health. 2021 Dec 4;18(23):12806. doi: 10.3390/ijerph182312806 (PMC8657506; doi:10.3390/ijerph182312806)
Supplement: Supplementary file 1 [file ijerph-18-12806-s001.zip]

Archive with 2 entries (2 files):
- SupplementaryData1.pdf
- SupplementaryData2.pdf
